# Supplementary material for: Lindernia dubia (L.) Pennel as an Alien Weed in Central Spain: A Case Study
Source: Plants (Basel). 2024 Jul 5;13(13):1859. doi: 10.3390/plants13131859 (PMC11244003; doi:10.3390/plants13131859)
Supplement: Supplementary file 1 [file plants-13-01859-s001.zip]

Archive with 1 entries (1 files):
- Supplementary material S1 CURT.pdf
